# Supplementary material for: Vtc4 Promotes the Entry of Phagophores into Vacuoles in the Saccharomyces cerevisiae Snf7 Mutant Cell
Source: J Fungi (Basel). 2023 Oct 11;9(10):1003. doi: 10.3390/jof9101003 (PMC10607680; doi:10.3390/jof9101003)
Supplement: Supplementary file 1 [file jof-09-01003-s001.zip]

Archive with 1 entries (1 files):
- jof-2579961-supplementary.pdf
